# Supplementary material for: Ultrahigh Temperature Flash Sintering of Binder-Less Tungsten Carbide within 6 s
Source: Materials (Basel). 2021 Dec 12;14(24):7655. doi: 10.3390/ma14247655 (PMC8703299; doi:10.3390/ma14247655)
Supplement: Supplementary file 1 [file materials-14-07655-s001.zip]

Archive with 1 entries (1 files):
- materials-1499197-supplementary.pdf
